# Supplementary material for: Testing structural identifiability by a simple scaling method
Source: PLoS Comput Biol. 2020 Nov 3;16(11):e1008248. doi: 10.1371/journal.pcbi.1008248 (PMC7665633; doi:10.1371/journal.pcbi.1008248)
Supplement: S1 Text — (TEX) [file pcbi.1008248.s001.tex]

% Template for PLoS
% Version 3.5 March 2018
%
% % % % % % % % % % % % % % % % % % % % % %
%
% -- IMPORTANT NOTE
%
% This template contains comments intended 
% to minimize problems and delays during our production 
% process. Please follow the template instructions
% whenever possible.
%
% % % % % % % % % % % % % % % % % % % % % % % 
%
% Once your paper is accepted for publication, 
% PLEASE REMOVE ALL TRACKED CHANGES in this file 
% and leave only the final text of your manuscript. 
% PLOS recommends the use of latexdiff to track changes during review, as this will help to maintain a clean tex file.
% Visit https://www.ctan.org/pkg/latexdiff?lang=en for info or contact us at latex@plos.org.
%
%
% There are no restrictions on package use within the LaTeX files except that 
% no packages listed in the template may be deleted.
%
% Please do not include colors or graphics in the text.
%
% The manuscript LaTeX source should be contained within a single file (do not use \input, \externaldocument, or similar commands).
%
% % % % % % % % % % % % % % % % % % % % % % %
%
% -- FIGURES AND TABLES
%
% Please include tables/figure captions directly after the paragraph where they are first cited in the text.
%
% DO NOT INCLUDE GRAPHICS IN YOUR MANUSCRIPT
% - Figures should be uploaded separately from your manuscript file. 
% - Figures generated using LaTeX should be extracted and removed from the PDF before submission. 
% - Figures containing multiple panels/subfigures must be combined into one image file before submission.
% For figure citations, please use "Fig" instead of "Figure".
% See http://journals.plos.org/plosone/s/figures for PLOS figure guidelines.
%
% Tables should be cell-based and may not contain:
% - spacing/line breaks within cells to alter layout or alignment
% - do not nest tabular environments (no tabular environments within tabular environments)
% - no graphics or colored text (cell background color/shading OK)
% See http://journals.plos.org/plosone/s/tables for table guidelines.
%
% For tables that exceed the width of the text column, use the adjustwidth environment as illustrated in the example table in text below.
%
% % % % % % % % % % % % % % % % % % % % % % % %
%
% -- EQUATIONS, MATH SYMBOLS, SUBSCRIPTS, AND SUPERSCRIPTS
%
% IMPORTANT
% Below are a few tips to help format your equations and other special characters according to our specifications. For more tips to help reduce the possibility of formatting errors during conversion, please see our LaTeX guidelines at http://journals.plos.org/plosone/s/latex
%
% For inline equations, please be sure to include all portions of an equation in the math environment.  For example, x$^2$ is incorrect; this should be formatted as $x^2$ (or $\mathrm{x}^2$ if the romanized font is desired).
%
% Do not include text that is not math in the math environment. For example, CO2 should be written as CO\textsubscript{2} instead of CO$_2$.
%
% Please add line breaks to long display equations when possible in order to fit size of the column. 
%
% For inline equations, please do not include punctuation (commas, etc) within the math environment unless this is part of the equation.
%
% When adding superscript or subscripts outside of brackets/braces, please group using {}.  For example, change "[U(D,E,\gamma)]^2" to "{[U(D,E,\gamma)]}^2". 
%
% Do not use \cal for caligraphic font.  Instead, use \mathcal{}
%
% % % % % % % % % % % % % % % % % % % % % % % % 
%
% Please contact latex@plos.org with any questions.
%
% % % % % % % % % % % % % % % % % % % % % % % %

\documentclass[10pt,letterpaper]{article}
\usepackage[top=0.85in,left=2.75in,footskip=0.75in]{geometry}

\usepackage{amsmath,amssymb}
\usepackage{amsbsy}
\usepackage{cancel}

% amsmath and amssymb packages, useful for mathematical formulas and symbols
\usepackage{amsmath,amssymb}

% Use adjustwidth environment to exceed column width (see example table in text)
\usepackage{changepage}

% Use Unicode characters when possible
\usepackage[utf8x]{inputenc}

% textcomp package and marvosym package for additional characters
\usepackage{textcomp,marvosym}

% cite package, to clean up citations in the main text. Do not remove.
\usepackage{cite}

% Use nameref to cite supporting information files (see Supporting Information section for more info)
\usepackage{nameref,hyperref}

% line numbers
\usepackage[right]{lineno}

% ligatures disabled
\usepackage{microtype}
\DisableLigatures[f]{encoding = *, family = * }

% color can be used to apply background shading to table cells only
\usepackage[table]{xcolor}

% array package and thick rules for tables
\usepackage{array}

% create "+" rule type for thick vertical lines
\newcolumntype{+}{!{\vrule width 2pt}}

% create \thickcline for thick horizontal lines of variable length
\newlength\savedwidth
\newcommand\thickcline[1]{%
  \noalign{\global\savedwidth\arrayrulewidth\global\arrayrulewidth 2pt}%
  \cline{#1}%
  \noalign{\vskip\arrayrulewidth}%
  \noalign{\global\arrayrulewidth\savedwidth}%
}

% \thickhline command for thick horizontal lines that span the table
\newcommand\thickhline{\noalign{\global\savedwidth\arrayrulewidth\global\arrayrulewidth 2pt}%
\hline
\noalign{\global\arrayrulewidth\savedwidth}}


% Remove comment for double spacing
%\usepackage{setspace} 
%\doublespacing

% Text layout
\raggedright
\setlength{\parindent}{0.5cm}
\textwidth 5.25in 
\textheight 8.75in

% Bold the 'Figure #' in the caption and separate it from the title/caption with a period
% Captions will be left justified
\usepackage[aboveskip=1pt,labelfont=bf,labelsep=period,justification=raggedright,singlelinecheck=off]{caption}
\renewcommand{\figurename}{Fig}

% Use the PLoS provided BiBTeX style
\bibliographystyle{plos2015}

% Remove brackets from numbering in List of References
\makeatletter
\renewcommand{\@biblabel}[1]{\quad#1.}
\makeatother


% Header and Footer with logo
\usepackage{lastpage,fancyhdr,graphicx}
\usepackage{epstopdf}
\usepackage{framed}
\usepackage{rotating}
%\pagestyle{myheadings}
\pagestyle{fancy}
\fancyhf{}
%\setlength{\headheight}{27.023pt}
%\lhead{\includegraphics[width=2.0in]{PLOS-submission.eps}}
\rfoot{\thepage/\pageref{LastPage}}
\renewcommand{\headrulewidth}{0pt}
\renewcommand{\footrule}{\hrule height 2pt \vspace{2mm}}
\fancyheadoffset[L]{2.25in}
\fancyfootoffset[L]{2.25in}
\lfoot{\today}

%% Include all macros below

\newcommand{\lorem}{{\bf LOREM}}
\newcommand{\ipsum}{{\bf IPSUM}}

%% END MACROS SECTION

\setlength{\topmargin}{-20mm}
\setlength{\oddsidemargin}{-5mm}
\setlength{\evensidemargin}{-5mm}
\setlength{\textheight}{237mm}
\setlength{\textwidth}{166mm}
\setlength{\parindent}{0mm}

\begin{document}
\vspace*{0.2in}

% Title must be 250 characters or less.
\begin{flushleft}
{\Large
	\textbf\newline{S1 Text: Testing structural identifiability by a simple scaling method}
}
\newline
% Insert author names, affiliations and corresponding author email (do not include titles, positions, or degrees).
\\
{Mario Castro}\textsuperscript{a,b,*},
{Rob J. de Boer}\textsuperscript{c}
\\
\bigskip

	\textbf{a}{ Grupo Interdisciplinar de Sistemas Complejos (GISC)}\\
	\textbf{b}{ Instituto de Investigación Tecnológica (IIT), Universidad Pontificia Comillas, Madrid, E28015, Spain.  } \\
\textbf{c}{ Theoretical Biology and Bioinformatics, Utrecht University, Utrecht, The Netherlands.}
\\
\bigskip

% Insert additional author notes using the symbols described below. Insert symbol callouts after author names as necessary.
% 
% Remove or comment out the author notes below if they aren't used.
%
% Primary Equal Contribution Note

% Additional Equal Contribution Note
% Also use this double-dagger symbol for special authorship notes, such as senior authorship.
\ddag All authors also contributed equally to this work.

% Current address notes
% Use the asterisk to denote corresponding authorship and provide email address in note below.
* marioc@comillas.edu

\end{flushleft}
% Please keep the abstract below 300 words


\tableofcontents


\section{Functional independence theorems} 
\label{sec:functional}

In this section, we introduce some general results necessary to prove our main results throughout the paper 
\subsection{The Wronskian theorem} 
\label{sub:wronskian}

% subsection wronskian (end)

The Wronskian theorem (see, \textit{e.g}, Ref.~\cite{larson2016elementary}) states that,  if $n$ functions $f_1(x)$ \ldots $f_n(x)$ are \textit{linearly independent}, then  any of the following statements hold:
\begin{enumerate}
\item The only solution to the equation
\begin{equation}
\sum_{i=1}^na_if_i(x)=0 
\label{eq:linearindependence}
\end{equation}
is $a_1=\cdots=a_n=0$.
\item The Wronskian, $W$, satisfies
\begin{equation}
W=\det
\left( 
\begin{array}{cccc}
f_1(x)&f_2(x)& \ldots& f_n(x)\\
f_1'(x)&f_2'(x)& \ldots& f_n'(x)\\
\ldots& \ldots&\ldots&\ldots\\
f_1^{(n-1)}& f_2^{(n-1)}& \ldots& f_n^{(n-1)}\\
\end{array}
\right)\neq 0
\label{eq:wronskian}
\end{equation}

\end{enumerate}

For example, if $f_1(x)\equiv f(x)$, $f_2(x)=1$, then Eq.~(\ref{eq:linearindependence}) is 
\begin{equation}
a_1f(x)+a_2=0	
\label{eq:LI2}
\end{equation}
and, as $W=-f'(x)\neq 0$ (except for the trivial case $f(x)=$constant) then $a_1=a_2=0$.

\subsection{A general result for functional equations in many variables} 

Consider the general functional equation
\begin{equation}
f_1(x_1)=f_2(x_{2})
\label{eq:mainFE}
\end{equation}
where $x_1$ and $x_{2}$ are independent variables.  Taking the partial derivative with respect to $x_2$ (alternatively, $x_1$) then
\[
\frac{df_2}{dx_2}=0 \Rightarrow f_2(x_2)=K\textrm{ (a constant)},  %\Rightarrow f_2(x_2)=K
\]
%where $K$ is the same constant because of Eq.~(\ref{eq:mainFE}). 
hence
\[
f(x_1)=K
\]
that has the same form as Eq.~(\ref{eq:LI2}) (if we identify $a_2=-K$) so $K=0$ and, hence
%Then, any of the equations $f_1(x_1)=K$ and $f_2(x_2)=K$  and, defining $a_2\equiv -K$, 
%Eq.~(\ref{eq:LI2}) implies that $K=$ and, hence 
\begin{equation}
f_1(x_1)=f_2(x_2)=0.
\end{equation}
In general, the only solution of the equation 
\begin{equation}
\sum_{i=1}^nf_i(x_i)=0 
\label{eq:mainFEn}
\end{equation}
is 
\begin{equation}
f_1(x_1)=f_2(x_2)= \cdots =f_n(x_n)=0.  
\label{eq:solFE}
\end{equation}

This is an example of the method of separation of variables, that is a particular case of the generalized Wronskian theorem of the next section.

\subsection{Generalized Wronskian} 
\label{sub:generalized}

\textbf{Theorem (from Ref.~\cite{schmidt1996diophantine}):} Let $\Delta_0, \ldots \Delta_{n-1}$ be differential operators that are combinations of terms of the form
\[
\Delta_s=\left(\frac{\partial}{\partial x_1}\right)^{j_1} \cdots\left(\frac{\partial}{\partial x_m}\right)^{j_m}, \textrm{ with }j_1+ \ldots+j_m\leq s,
%\Delta_s=\sum_{j_1 \ldots j_m}\frac{1}{j_1! \cdots j_m!}\left(\frac{\partial}{\partial x_1}\right)^{j_1} \cdots\left(\frac{\partial}{\partial x_m}\right)^{j_m}, \textrm{ with }j_1+ \ldots+j_m\leq s,
\]
then if the generalized Wronskian, ${\mathcal W}$,  over the functions $f_i(x_1, \ldots, x_m)$, with $i=1 \ldots n$, 
\begin{equation}
{\mathcal W}=
\left(
\begin{array}{ccc}
\Delta_0 f_1& \cdots& \Delta_0f_n	\\
\cdots&\cdots&\cdots\\
\Delta_{n-1} f_1& \cdots& \Delta_{n-1}f_n	\\
\end{array}
\right)
\label{eq:generalizedW}
\end{equation}
is different from zero (except in isolated points) then those functions $f_i$ are linearly independent.

Another way to rephrase this result, analogous to Eq.~(\ref{eq:linearindependence}), would be: If $f_1(x_1,x_2, \ldots)$, \ldots, $f_n(x_1,x_2, \ldots)$ are linearly independent functions, then the only solution of the equation
\begin{equation}
		\sum_{i=1}^na_i f_i(x_1,x_2, \ldots)=0
	\label{eq:linearindependece2}
\end{equation}
is $a_1= \ldots=a_n =0$.


% subsection generalized (end)

\subsection{Some examples of linearly independent functions} 
\label{sub:linearindependence}

Let us see some examples deriving from the previous results. In Table 1 in the main text we collect a comprehensive list of common functional independent functions and we let the reader check linear independence case by case.

\subsubsection{Polynomial equations} 
\label{ssub:Polynomial}

Consider the equation
\begin{equation}
a_0+a_1 x+a_2x^2=0
\label{eq:example1}
\end{equation}
If we define $f_i(x)=x^{i}$ then the  (traditional) Wronskian is given by
\[
W=\det\left(
\begin{array}{ccc}
1&x&x^2\\
0&1&2x\\
0&0&2\\
\end{array}
\right)=2\neq 0,
\]
and $1$, $x$ and $x^2$ are linearly independent functions and the solution of Eq.~(\ref{eq:example1}) is $a_0=a_1=a_2=0$. 

\subsubsection{Polynomial-rational equations} 
\label{ssub:rational}

Let us now consider the equation
\begin{equation}
a_1x+b_1 \frac{x}{1+x}=0.
\label{eq:example2}
\end{equation}
If we define $f_1=x$ and $f_2=\frac{x}{1+x}$ then the Wronskian is given by
\begin{equation}
W=\det\left(
\begin{array}{cc}
x& \frac{x}{1+x}\\
1&\frac{1}{(x+1)^2}\\
\end{array}
\right)=-\frac{x^2}{(x+1)^2} \neq 0 
\label{eq:Wexample}
\end{equation}
for generic values of $x\neq 0$, so the functions $f_1$ and $f_2$ are linearly independent and, consequently, the solution of Eq.~(\ref{eq:example2}) is $a_1=b_1=0$. 

\subsubsection{Examples with multiple variables} 
\label{ssub:multiple}

Consider again Eq.~(\ref{eq:mainFE}), in this case $n=2$ (two functions) and $m=2$ (two variables), then
\[
\Delta_0=1 \qquad \Delta_1=\frac{\partial}{\partial x_1}+\frac{\partial}{\partial x_2}
\]
and the generalized Wronskian is
\[
{\mathcal W}=
\left(
\begin{array}{cc}
f_1(x_1)&f_2(x_2)\\
f_1'(x_1)&f_2'(x_2)\\
\end{array}
\right)=f_1(x_1) f_2'(x_2)-f_2(x_2) f_1'(x_1)
\neq 0
\]
for generic values of $x_1$ and $x_2$, proving  Eq.~(\ref{eq:solFE}) by different means.

More interesting is the case in which $f_1$ and $f_2$ can depend on both $x_1$ and $x_2$. For instance, consider the following equation:
\[
a_1 \frac{1}{1+x_1}+a_2 x_1x_2=0.
\]
After some manipulation, it can be written as Eq.~(\ref{eq:mainFE}), with $f_1(x_1)=1/x_1$ and $f_2(x_{2})=x_{2}$, namely
\[
a_1 \frac{1}{x_1}+a_2 x_{2}=0.
\]
However, it is illustrative to prove the same result using the generalized Wronskian theorem, Eq.~(\ref{eq:generalizedW}). Thus, 
\[
{\mathcal W}=
\left(
\begin{array}{cc}
\frac{1}{1+x_1}& x_1x_2\\
-\frac{1}{(1+x_1)^2}&x_1+x_2\\
\end{array}
\right)= \frac{x_1^2+2 x_1 x_2+x_1+x_2}{(x_1+1)^2}
\neq 0
\]
consequently, $a_1=a_2=0$.


\section{A catalogue of models}
\subsection{Model 1: A simple one-dimensional linear model}

Consider a simple \textit{exponential} model given by
\begin{equation}
\dot x=abx
\label{eq:model1}
\end{equation}
where $\dot x$ denotes the time derivative of the variable $x$ and $a$, $b$ are two (constant) parameters. 

\subsubsection*{Identifiability equations} 
In order to apply our method, we make the following substitutions:
\begin{equation}
\left\{ 
\begin{array}{ccc}
a &\rightarrow &u_{a}a \\
b &\rightarrow &u_{b}b \\
\end{array} 
\right.
\label{eq:model1trans}
\end{equation}
Because the variable $x$ is observed in the experiment, we find $u_{x}=1$.  Substituting into Eq.~(\ref{eq:model1}) gives
\[
\dot x=u_{a}u_babx.
\]
If the system is identifiable, the scaled model should be invariant under such a transformation (hereafter we will refer to these equations as the \textbf{invariance conditions}). Thus,
$$
u_au_babx=abx
$$
For values of $a$, $b$ and $x$ different  from zero, the solution of that equation is
\begin{equation}
\{u_au_b=1 \textrm{ or,  } u_{b}=\frac{1}{u_{a}},
\label{eq:expmodel}
\end{equation}
which  implies that there are an \textit{infinite} number of transformations of the form Eq.~(\ref{eq:model1trans}) that would provide the same experimental data and, so the system of Eq.~(\ref{eq:model1}) is unidentifiable (as at least one parameter is).  
Equation~(\ref{eq:expmodel}) also predicts that $ab$ is an identifiable group of parameters.

In this simple case, this result could have been found by simple inspection of the exact solution. Thus,
\[
x(t)=x(0)e^{abt},
\]
where clearly one can see that multiplying $a$ by an arbitrary constant $u_{a}$ and dividing $b$ by $1/u_{a}$ as in Eq.~(\ref{eq:expmodel}).  

Another simple case is
\begin{equation}
\dot x=(a-b)x.
\label{eq:expmodel2}
\end{equation}
The transformation of Eq.~(\ref{eq:model1trans}) leads to the invariance condition,
\[
(u_{a}a-u_{b}b)=(a-b)
\]
meaning that there are an infinite number of solutions corresponding to all the values of $u_{a,b}$ lying in the line
\begin{equation}
u_{a}=1-\frac{b}{a}(1-u_{b}).
\label{eq:abline}
\end{equation}
%For instance, if we multiply $b$ by $2$, then the system remains invariant if we choose
%\[
%u_{a}=1+\frac{b}{a}
%\]
%as 
%\[
%u_{a}a-u_{b}b=\left(1+\frac{b}{a}\right)a-2b=a-b.
%\]
It is worth noting that Eq.~(\ref{eq:abline}) is a direct reflection of the more obvious (\textit{shift}) symmetry of  Eq.~(\ref{eq:expmodel2}), 
\[
\left\{ 
\begin{array}{c}
a \rightarrow a+\Delta \\
b \rightarrow b+\Delta \\
\end{array}
\right.,
\]
so
$$
\dot x= ((a+\cancel{\Delta})-(b+\cancel{\Delta} ))x=(a-b)x.
$$

\subsection{Model 2: Unidentifiable nonlinear model \cite{vajda1989similarity}}


Our second example was introduced in Ref. \cite{vajda1989similarity} as an unidentifiable nonlinear model with two variables, when only $x_1$ is observed. In particular,
\begin{align}
\dot x_1&=p_1x_1^2+p_2x_1x_2+g,\label{eq:model2a}\\
\dot x_2&=p_3x_1^2+p_4x_1x_2,\label{eq:model2b}\\
x_1(0)&=0,\\
x_2(0)&=0,\\
x_1&\textrm{ is observed}\\
g&\textrm{ is a known input function}.
\end{align}
\label{eq:model2eqs}
In this work we denote input functions as $g(t)$ instead of the usual convention $u(t)$ to avoid the confusion with the scaling factors, $u_{\lambda }$.

\subsubsection*{Identifiability equations} % 

In this case, 
\begin{equation}
\left\{ 
\begin{array}{ccc}
x_{2}&\rightarrow&u_{x_{2}}x_{2} \\
p_{1}&\rightarrow&u_{p_{1}}p_{1}\\
p_{2}&\rightarrow&u_{p_{2}}p_{2}\\
p_{3}&\rightarrow&u_{p_{3}}p_{3}\\
p_{4}&\rightarrow&u_{p_{4}}p_{4}\\
\end{array}
\right.,
\end{equation}
as $x_1$ is observed (so, $u_{x_{1}}=1$).
We can define the functional linear independent functions:
\[
f_{11}=p_1x_1^2 \qquad f_{12}=p_2x_1x_2 \qquad f_{21}= p_3x_1^2 \qquad f_{22}=p_4x_1x_2,
\]
and from Eqs~[14]-[15] in the main text
\[
u_{p_{1}}p_1x_1^2=p_1x_1^2 \qquad u_{p_{2}}u_{x_{2}}p_2x_1x_2=p_2x_1x_2
\]
and
\[
\frac{u_{p_{3}}}{u_{x_{2}}}p_3x_1^2=p_3x_1^2 \qquad u_{p_{4}}p_4x_1x_2=p_4x_1x_2
\]
respectively.
Hence, the identifiability equations are
\begin{equation}
\left\{ 
\begin{array}{c}
u_{p_{1}}=1\\
u_{p_{2}}u_{x_{2}}=1\\
u_{p_{3}}=u_{x_{2}}\\
u_{p_{4}}=1\\
\end{array}
\right.
\label{eq:model2sol}
\end{equation}
As the system has more than 1 solution besides the trivial ($u_{p_{1}}=u_{p_{2}}=\ldots=1$) it follows that the model is unidentifiable.  
Moreover, as discussed in the main text,  Eq.~(\ref{eq:model2sol}) allows one to conclude that (i) if  $x_2$ were to be observed ($u_{x_{2}}=1$), all the parameters  would be identifiable, and (ii) the combination $u_{p_{2}}u_{p_{3}}$ is identifiable as, for any \textit{scale} of $x_{2}$, the condition $u_{p_{2}}u_{p_{3}}=1$ is always fulfilled and hence  $p_2p_3$ is an identifiable group (as concluded in Ref.~\cite{vajda1989similarity}).

\subsection{Model 3: A local structurally identifiable nonlinear model \cite{vajda1989similarity}}

In Ref.\ \cite{vajda1989similarity} the authors also present a nonlinear model that is locally identifiable, \textit{i.e.},
\begin{align}
\dot x_1&=p_1x_1x_2+g,\label{eq:model3a}\\
\dot x_2&=p_2x_1x_2+p_3x_2^2,\\
x_1(0)&=p_4,\label{eq:model3c}\\
%x_2(0)&=x_{20}\neq 0,\\
x_2&\textrm{ is observed}\\
g&\textrm{ is a known input function}.
\end{align}
\label{eq:model3}

\subsubsection*{Identifiability equations} % 
In this case, 
\begin{equation}
\left\{ 
\begin{array}{ccc}
x_{1}&\rightarrow&u_{x_{1}}x_{1} \\
p_{1}&\rightarrow&u_{p_{1}}p_{1}\\
p_{2}&\rightarrow&u_{p_{2}}p_{2}\\
p_{3}&\rightarrow&u_{p_{3}}p_{3}\\
\end{array}
\right.,
\end{equation}
and, from the initial condition Eq.~(\ref{eq:model3c}), $u_{p_{4}}=u_{x_{4}}$.

Following the same arguments as in the preceding example (the functions $f_{ik}$ are the same), we conclude that the identifiability equations are
\begin{equation}
\left\{ 
\begin{array}{c}
u_{p_{1}}=1\\
u_{p_{2}}u_{x_{1}}=1\\
u_{p_{3}}=1\\
u_{p_{4}}/u_{x_{1}}=1\\
u_{x_{1}}=1\\
\end{array}
\right.
\label{eq:model3sol}
\end{equation}
where the last equation is a consequence of the fact that $g$ in Eq.~(\ref{eq:model3a}) is a known function (in the jargon of control theory, it is an \textit{input}). The only solution is the trivial one, $u_{p_{1}}=\ldots=u_{p_{4}}=u_{x_{1}}=1$, so the system is local structurally identifiable. 


In this case, the initial condition introduced the parameter $p_4$. However, sometimes one is interested in the evolution of the model under some perturbation and the initial condition might depend on other parameters. To illustrate this point, consider that we replace Eq.~(\ref{eq:model3c}) by
\[
		x_1(0)=\frac{p_1p_2}{p_3}.
\]
In this case, the scaled version would be
\[
		u_{x_{1}}x_1(0)=\frac{u_{p_1}u_{p_2}}{u_{p_3}} \frac{p_1p_2}{p_3},
\]
and we would have the additional identifiability equation 
\[
		u_{x_{1}}=\frac{u_{p_1}u_{p_2}}{u_{p_3}}.
\]

\subsection{Model 4: A Lotka-Volterra-like model}

Let us consider now the following system, 
\begin{align}
\dot x_1&=r x_1(1-x_1/K)-a x_1x_2, \label{eq:model4a}\\
\dot x_2&=cax_1 x_2-d x_2-e x_2^2,  \label{eq:model4b}\\
\dot x_3&=p x_2-fx_3. \label{eq:model4c}
\end{align}


\subsubsection*{Identifiability equations} % 
The linear independent functions $f_{ik}$ are polynomials of the variables $x_1$, $x_2$ and $x_3$: 
\[
\begin{array}{lll}
		f_{11}=rx_1& f_{12}=rx_1^2/K &f_{13}=ax_1x_2\\
		f_{21}=cax_1x_2&f_{22}=dx_2&f_{23}=ex_2^2\\
		f_{31}=px_2&f_{32}=f_3&\\
\end{array}
\]
So, the identifiability equations are 
\begin{equation}
\left\{ 
\begin{array}{c}
\left. 
\begin{array}{c}
u_r=1, \\
u_ru_{x_1}=u_K, \\
u_au_{x_2}=1, \\
\end{array}
\right\} \textrm{From Eq.}~(\ref{eq:model4a}) \\
\left.
\begin{array}{c}
u_cu_au_{x_1}=1, \\
u_d=1, \\
u_eu_{x_2}=1, \\
\end{array}
\right\} \textrm{From Eq.}~(\ref{eq:model4b}) \\
\left.
\begin{array}{c}
u_pu_{x_2}=u_{x_3}, \\
u_f=1.
\end{array}
\right\} \textrm{From Eq.}~(\ref{eq:model4c}) \\
\end{array}
\right.
\end{equation}
so, the rates  $r$, $d$ and $f$ are always identifiable. In general we need to consider different cases:
\begin{itemize}
\item \textit{Case 1: Only $x_3$ is observed in the experiment ($u_{x_3}=1$)}

With this information, the only identifiable parameters would be
$$
r, d, f.
$$
meaning that the model is unidentifiable. 

The method also reveals that other parameters are group together into identifiable groups. In particular,
$$
\frac{x_1(0)}{ K}, ax_2(0), cax_1(0), ex_2(0), px_2(0).
$$
Here $x_1(0)$ and $x_2(0)$ are the  \textit{unknown} parameters for the initial conditions. 


As revealed in the next example, the conclusion that only $x_1(0)=u_K$ is a direct consequence of the theory and the fact that their ratio is dimensionless in Eq.~(\ref{eq:model4a}).

\item \textit{Case 2: $x_3$ and $x_1$ are observed in the experiment ($u_{x_3}=u_{x_1}=1$)}

Now, the identifiable groups are:
$$
r, K, d, f,
$$
and the following parameters are grouped together
$$
ax_2(0), ca, ex_2(0), px_2(0),
$$
so  the model remains unidentifiable.
\item \textit{Case 3: $x_3$ and $ x_2$ are observed in the experiment ($u_{x_3}=u_{x_2}=1$)}

Now, the identifiable parameters are
$$
r, a, d, e, p, f, 
$$
and the identifiable groups are
$$
x_1(0)/K, cx_1(0),
$$
so  the model is unidentifiable.

\item \textit{Case 4: $x_1$, $x_2$ and $x_3$ are observed in the experiment}

In this case, the model is local structurally identifiable.
\end{itemize}


\subsection{Model 5: A batch reactor (Michalis-Menten-like) model \cite{holmberg1982practical}}
This example is of special  interest in Theoretical Biology for its ubiquity in enzymatic reactions.
\begin{align}
\dot x&=\frac{\mu sx}{K_s+s}-K_dx,\label{eq:model5a}\\
\dot s&=\frac{-\mu sx}{Y(K_s+s)},\\
x(0)&=b_1,\\
s(0)&=b_2,\\
x&\textrm{ is observed}
\end{align}

\subsubsection*{Identifiability equations} % 
In this case, we identify the following linearly independent functions  from the first equation
\[
f_{x1}(s)=\frac{\mu sx}{K_s+s} \qquad f_{x2}(x)=-K_dx 
\]
with generalized Wronskian 
\[
\frac{K_d K_s \mu  x^2}{(K_s+s)^2}\neq 0 \textrm{ for generic values of }x,s.
\] 
Hence,  the invariant equations are simply
\[
\left\{ 
\begin{array}{ccc}
\frac{\mu }{K_s+s}=\frac{u_{\mu }u_s\mu }{u_{K_s}K_s+u_ss}&\rightarrow& K_s+s =\frac{u_{K_s}K_s+u_ss}{u_{\mu }u_s }\\
K_d=u_{K_d}K_d&\\
\frac{\mu }{Y(K_s+s)}= \frac{u_{\mu }\mu }{u_YY(u_{K_s}K_s+u_ss)} &\rightarrow & Y(K_s+s)=\frac{u_YY(u_{K_s}K_s+u_ss)}{u_{\mu }}\\
\end{array}
\right.,
\]
and the  identifiability equations are,
\begin{equation}
\left\{ 
\begin{array}{c}
u_{\mu }u_s =1, \\
u_{K_s} =1, \\
u_{K_d} =1, \\
u_{K_s}=u_s,\\
u_\mu =1,\\
u_Yu_{K_s}=1,\\
u_Yu_{s}=1,\\
\end{array}
\right.
\label{eq:ideq4}
\end{equation}
From the initial conditions, $u_{b_1} =1$ and $u_{b_2}=u_s$.  Because of the fourth and the last two equations, we cannot identify uniquely all the parameters and, hence, the model is unidentifiable. 
It is worth noting that using the Taylor series approach for this model required several pages of involved calculations~\cite{evans2000extensions}.  An interesting corollary of this example illustrates an important consequence of linear functional independence and dimensional analysis. In particular, by solving the system of equations we conclude that $u_{K_s}=u_s$. We can arrive at this result independent of the mathematical form of the numerator and simplifies qualitatively our identifiability analysis. This dimensional argument also implies that if have an equation of the form
\begin{equation}
\dot x_i= pf(\tilde x, \tilde \lambda )
\label{eq:dimensional}
\end{equation}
and $f(\cdot)$ is a \textit{dimensionless} function, then it follows that $u_{x_{i}}=u_{p}$.


This argument applies to observability conditions. For instance, often only the relative fraction of two quantities are observed. In that case, the identifiability equation would be
\begin{equation}
\frac{x_1}{x_1+x_2} =\frac{u_{x_{1}}x_1}{u_{x_{1}}x_1+u_{x_{2}}x_2}, 
	\label{eq:dimensional2}
\end{equation}
which reduces to $u_{x_{1}}=u_{x_{2}}$. In general, if we have functions of the form $g(x_i+x_j)$ then automatically, $u_{x_{i}}=u_{x_{j}}$. Intuitively, this can be understood easily if we interpret the scaling factors $u_x$ as a change of units: the system needs to be invariant under that change. 


\subsection{Model 6: Goodwin's model  \cite{chis2011structural}}

In contrast with Model 5, this model contains Hill functions with unknown exponent. Specifically, 
\begin{align}
\dot x_1&=-bx_1+\frac{a}{A+x_3^{\sigma }},\\
\dot x_2&=\alpha x_1-\beta x_2,\\
\dot x_3&=\gamma x_2-\delta x_3,\\
%	x_1(0)&=0.3617,\\
%	x_2(0)&=0.9137,\\
%	x_3(0)&=1.3934.  
\end{align}
As in Ref.\ \cite{chis2011structural} we will consider two scenarios: (i)  only $x_1$ is observed and (2) all variables are observed.


\subsubsection*{Identifiability equations} % 
Using the generalized Wronskian, it is easy to see that $f_{11}(x_1)=bx_1$, $f_{12}(x_2)=\frac{a}{A+x_3^\sigma }$  are linearly independent functions. This can be proven easily as, for instance, 
\[
{\mathcal W}=\det 
\left(
\begin{array}{cc}
\frac{a}{x_3^{\sigma }+A} & x_3 \\
-\frac{a x_3^{\sigma -1} \sigma }{\left(x_3^{\sigma }+A\right)^2} & 1 \\
\end{array}
\right)=\frac{a \left(A+(\sigma +1) x_3^{\sigma }\right)}{\left(A+x_3^{\sigma }\right)^2}\neq 0
\]
for generic values of the parameters. 
Thus, the identifiability equations are (assuming that only $x_{1}$ is observed)
\[
\left\{ 
\begin{array}{c}
u_b=1\\
u_{A}=u_{a}\\
u_{\sigma }=1\\
u_{x_{3}}^\sigma =u_{a}\\
u_{\beta }=1\\
u_{\alpha }=u_{x_{2}}\\
u_{\delta }=1\\
u_{\gamma }u_{x_{2}}=u_{x_{3}}\\
\end{array}
\right.,
\]
meaning that the system is unidentifiable. 
However, if $x_2$ and $x_3$ are observed, then $u_{x_{2}}=u_{x_{3}}=1$ and the system is local structurally identifiable. Interestingly, our method does not require the transformation of the original problem into a polynomial one as was done in Ref.~\cite{chis2011structural}.
Like in the Michalis-Menten example, combining Eqs.\ $u_{A}=u_{a}$ and $u_{x_{3}}^\sigma =u_{a}$,  allows us to conclude that in this case the dimensions of $A$ and $x_3$ are constrained which, again, simplifies the analysis.


\subsection{Model 7: Circadian clock \cite{chis2011structural,locke2005modelling}}

This model has 7 variables and 28 parameters following the equations,
\begin{align}
\dot x_1&=n_1\frac{x_6^{a}}{g_1^a+x_6^a}-m_1\frac{x_1}{k_1+x_1}+q_1x_7g(t),\\
\dot x_2&=p_1x_1-r_1x_2+r_2x_3-m_2\frac{x_2}{k_2+x_2},\\
\dot x_3&=r_1x_2-r_2x_3-m_3\frac{x_3}{k_3+x_3},\\
\dot x_4&=n_2\frac{g_2^2}{g_2^2+x_3^2}-m_4\frac{x_4}{k_4+x_4},\\
\dot x_5&=p_2x_4-r_3x_5+r_4x_6-m_5\frac{x_5}{k_5+x_5},\\
\dot x_6&=r_3x_5-r_4x_6-m_6\frac{x_6}{k_6+x_6},\\
\dot x_7&=p_3-m_7\frac{x_7}{k_7+x_7}-(p_3+q_2x_7)g(t),\\
g(t)&\textrm{ is a known input function},\\
x_i(0)&=0\textrm{ (for }i=1, \ldots  ,7),\\
x_1, x_4&\textrm{ are observed}\label{eq:model7j}
\end{align}
\label{eq:model7}


\subsubsection*{Identifiability equations} % 

In this case, all the terms on the right-hand side of Eqs.~(\ref{eq:model7}) are of the same form as in previous models, so they are all linearly independent functions. Thus, we can obtain the identifiability equations by equating each term to itself after the transformations $x_{k} \rightarrow u_{x_{k}}x_{k}$, etc \ldots (and, because of Eq.~(\ref{eq:model7j}), $u_{x_{1}}=u_{x_{4}}=1$). 
In this sort of problems, it is not worth it writing down all the identifiability equations. Instead, it is easier to perform the analysis progressively. The analyses of previous models have shown us that the rate terms (namely, a linear term proportional to $x_{k}$ in the equation of $\dot x_{k}$) are always locally identifiable. In this problem, this implies that $u_{r_1}=\ldots=u_{r_4}=1$, and using this, $u_{x_{3}}=u_{x_{2}}$ and $u_{x_{6}}=u_{x_{5}}$. 
Similarly, from the dimensional arguments in models 5 and 6 and Eq.~(\ref{eq:dimensional}), $k_1 \ldots k_7$ and $m_1 \ldots m_7$ have the same scaling factors as $x_{1} \ldots x_{7}$, respectively. Because $x_1$ and $x_4$ are observed,  $u_{m_1}=u_{k_1}=u_{m_4}=u_{k_4}=1$. Analogously,  $u_{n_1}=u_{n_2}=1$. 
After solving the first equations it follows that the parameters $k_i$ (for $i\neq 1,4$) cannot be identified, and that the system is unidentifiable.
This iterative way of solving helps to simplify the identifiability equations and reduces the complexity into a \textit{back-of-the-envelope} analysis.


\subsection{Model 8: the HIV model with an eclipse phase \cite{wu2008parameter,miao2011identifiability}}

The virus dynamics model with an additional \textit{compartment} ($I_2$ that accounts for the so-called eclipse phase)
\begin{align}
\dot T&=-\beta TV,\\
\dot I_1&=\beta TV-kI_1,\\
\dot I_2&=kI_1-\delta I_2,\\
\dot V&=pI_2-cV,\\
T(0)&=T_0,\\
I_1(0)&=I_{1,0},\\
I_2(0)&=I_{2,0},\\
V(0)&=V_0.
\end{align}
%Again, we will consider different scenarios where different variables are observed.


%\subsubsection*{Identifiability equations} 
In this case, 
\[
\begin{array}{cl}
f_{11}&=f_{21}=\beta  TV,\\
f_{22}&=f_{31}=kI_1,\\
f_{32}&=f_{41}=\delta I_2,\\
f_{42}&=cV.
\end{array}
\]
so $f_{ij}$ and $f_{ik}$ are linearly independent functions for all $j\neq k$. 

First, we will consider the typical case where only $V$ is observed. 
\[
\left\{ 
\begin{array}{c}
u_{\beta }=1\\
u_{\beta }u_{T}=u_{I_1}\\
u_{k}=1\\
u_{k}u_{I_1}=u_{I_2}\\
u_{\delta }=1\\
u_{p}u_{I_2}=1\\
u_{c}=1\
\end{array}
\right.
\]
making  the system is unidentifiable. However, if any of the other variables are observed ($T$, $I_1$ or $I_2$) then the system becomes locally structurally identifiable as the only solution would be all the scaling factors equal to 1.

A well-known interesting case appears when the eclipse phase is neglected (\textit{i.e.}, $I_1$ is dropped) and we consider a treatment where novel  infections are totally inhibited ($\beta =0$)~\cite{ho1995rapid}. In that case, the system reduces to two-dimensional linear system of ODEs
\begin{align}
\dot I_2&=-\delta I_2,\label{eq:linearHIVa}\\
	\dot V&=pI_2-cV,\label{eq:linearHIVb}\\
I_2(0)&=I_{2,0},\\
V(0)&=V_0.
\end{align}
\label{eq:linearHIV}
Using our scaling invariance method one would conclude that only $V_{0}$,   $c$ and $\delta $ and the group $pI_{2,0}$ are local structurally identifiable (when $V$ is observed). However, as the model is linear the exact solution is
\[
I_2(t)=\frac{cV_{0}}{p}e^{-\delta t},\qquad \textrm{and } \qquad V(t)=\frac{V_{0}}{c-\delta }\left(ce^{-\delta t}-de^{-ct}\right).
\]
This confirms that, as $I_2$ is not observed, that the product $pI_{2,0}$ is identifiable as a group, and that $c$ and $d$ are exchangeable in the solution for $V(t)$. Thus one cannot uniquely determine them. This is related to the limitation of our model to test local structural identifiability only:  these parameters can be estimated only in a subset of the space of parameters.

In this particular case, the method recovers its predictive ability if Eqs.~(\ref{eq:linearHIV}) are manipulated to eliminate the latent variable, $I$. In particular, taking the time derivative in Eq.~(\ref{eq:linearHIVb}), and use Eq.~(\ref{eq:linearHIVa}), then
\[
	\frac{d^2V}{dt^2}=p \frac{dI_2}{dt}-c \frac{dV}{dt} \Rightarrow  \frac{dV^2}{dt^2}=-c\delta V-(c+\delta )\frac{dV}{dt},
\]
and our method would provide the identifiability equations
\[
	\left\{ 
	\begin{array}{rl}
		u_{c}u_{\delta }&=1\\
		u_{c}c+u_{\delta }\delta &=c+\delta \\
	\end{array}
	\right.
\]
which has only two solutions (\textit{a finite number})
$$
\left\{u_{c}\to 1,u_{\delta }\to 1\right., \qquad \left\{u_{c}\to \frac{\delta }{c},u_{\delta }\to \frac{c}{\delta }\right.
$$
explaining why they are locally but not globally identifiable. 

\subsection{Model 9: Glycolysis inspired metabolic pathway  \cite{bartl2010just}}

\begin{align}
\dot x_{1}&=-\frac{k_1 x_1}{x_1+k_M}g_1,\\
\dot x_2&=\frac{k_1x_1}{x_1+k_M}g_1-\frac{k_2x_2}{x_2+k_M}g_2,\\
\dot x_3&=\frac{k_2}{x_2+k_M}g_2-\frac{k_3x_3}{x_3+k_M}g_3,\\
\dot x_4&=\frac{k_2x_2}{x_2+k_M}g_2+\frac{k_3x_3}{x_3+k_M}g_3-\frac{k_4x_4}{x_4+k_M}g_4\\
\dot x_5&=\frac{k_4x_4}{x_4+k_M}g_4,\\
x_i(0)&=S_i,\quad  i=1 \ldots 5,\\
\textrm{All}& \textrm{ states are observed},
\end{align}
and $g_1 \ldots g_4$ are known dimensionless input functions.
As all the states are observed, so they are all the initial conditions, $S_i$. Besides, from the dimensional analysis discussion in previous examples,  we can readily conclude that all the parameters are identifiable: $k_M$, because it has the same dimensions as all the $x$'s, and $k_1 \ldots k_4$ because the functions
\[
\frac{x_ig_i}{x_i+K_M}
\]
are dimensionless. 
So  the system is locally structurally identifiable. 

%\subsubsection*{Identifiability equations} 
%\[
%\left\{ 
%\begin{array}{c}
%	u_{k_1}=1\\
%	u_{k_1}=u_{k_M}\\
%	u_{k_2}=1\\
%	u_{k_2}=u_{k_M}\\
%	u_{k_3}=1\\
%	u_{k_3}=u_{k_M}\\
%	u_{k_3}=1\\
%	u_{k_4}=u_{k_M}\\
%	u_{S_1}=1\\
%	u_{S_2}=1\\
%	u_{S_3}=1\\
%	u_{S_4}=1\\
%	u_{S_5}=1\\ 
%\end{array}
%\right.
%\]


\subsection{Model 10: A high dimensional non-linear model \cite{chis2011structural,locke2005modelling}}
\begin{align}
\dot x_1&=-v_{max} \frac{x_1}{k_m+x_1}-p_1x_1+g(t),\\
\dot x_i&=p_{i-1}x_{i-1}-p_ix_i, \qquad i=2 \ldots 20,\\
g(t)&\textrm{ is a known input function}.\\
\textrm{All}& \textrm{ states are observed}
\end{align}

%\subsubsection*{Identifiability equations} 

Despite the dimensionality of the problem, the fact that all the equations contain a \textit{diagonal} (rate) term of the form $-p_i x_{i}$, implies that $u_{p_{1}}=\cdots=u_{p_{20}}=1$. Finally, from the first equation 
%\[
%\frac{\cancel{v_{max}x_1}}{k_m+x_1} = \frac{u_{v_{max}}\cancel{v_{max}x_1}}{u_{k_m}k_m+x_1}
%\]
$u_{k_m}=u_{v_{max}}=1$, and hence the problem is local structurally identifiable.


\subsection{Model 11: NF-$\kappa$B signaling pathway \cite{chis2011structural,lipniacki2004mathematical} }


This is an inhibitor/activator model introduced in Ref.\ \cite{lipniacki2004mathematical,locke2005modelling} with 15 variables and 29 parameters.
\begin{align}
\dot x_1&=k_{prod}-k_{deg}x_1-k_1x_1g(t),\\
\dot x_2&=-(k_3+k_{deg})x_2-a_2x_2x_{10}+t_1x_4-a_3x_2x_{13}+t_2x_5+(k_1x_1-k_2x_2x_8)g(t),\\
\dot x_3&=k_3x_2-k_{deg}x_3+k_2x_2x_8g(t),\\
\dot x_4&=a_2x_2x_{10}-t_1x_4,\\
\dot x_5&=a_3x_2x_{13}-t_2x_5,\\
\dot x_6&=c_{6a}x_{13}-a_1x_6x_{10}+t_2x_5-i_1x_6,\\
\dot x_7&=i_1kvx_6-a_1x_{11}x_7,\\
\dot x_8&=c_4x_9-c_5x_8,\\
\dot x_9&=c_2+c_1x_7-c_3x_9,\\
\dot x_{10}&=-a_2x_2x_{10}-a_1x_{10}x_6+c_{4a}x_{12}-c_{5a}x_{10}-i_{1a}x_{10}+e_{1a}x_{11},\\
\dot x_{11}&=-a_1x_{11}x_6-c_{6a}x_{13}-a_3x_2x_{13}+e_{2a}x_{14},\\
\dot x_{12}&=c_{2a}+c_{1a}x_7-c_{3a}x_{12},\\
\dot x_{13}&=a_1x_{10}x_6-c_{6a}x_{13}-a_3x_2x_{13}+e_{2a}x_{14},\\
\dot x_{14}&=a_1x_{11}x_7-e_{2a}kvx_{14},\\
\dot x_{15}&=c_{2c}+c_{1c}x_7-c_{3c}x_{15},\label{eq:model10o}  \\
g(t)&\textrm{ is a known input function},\\
&	x_2, x_7, x_9, x_{12}\textrm{ are observed},\label{eq:model10q} \\
&	x_{10}+x_{13}, x_1+x_2+x_3\textrm{ are observed}.\label{eq:model10r}  
\end{align}

\subsubsection*{Identifiability equations} 

Like Model 7, this problem can be solved iteratively. However, this
deserves special attention as Eq.~(\ref{eq:model10r}) couples the observations of different variables (for instance, only the combination $x_{10}+x_{13}$ is observed).

In this case, the observability conditions introduce additional equations. Using the argument after Eq.~(\ref{eq:dimensional2}) we find  
\begin{equation}
	u_{x_{10}}=u_{x_{13}} \textrm{ and } u_{x_{1}}=u_{x_{2}}= u_{x_{3}}.
	\label{eq:generalizedObs}
\end{equation}


Regarding Model 11, we can discuss two different cases:
%Back to Model 11, we are going to split this model in two cases:
\begin{itemize}
\item \textit{Case 1: All the parameters are unknown.}
This case is particularly simple to analyze as $x_{15}$, $c_{2c}$ and $c_{1c}$  only appear in Eq.~(\ref{eq:model10o}) so the identifiability equations coming from that are
\[
\left\{ 
\begin{array}{c}
u_{c_{2c}}=u_{x_{15}}\\
u_{c_{1c}}=u_{x_{15}}\\
\end{array}
\right.,
\]
meaning that the problem is unidentifiable.  Of course a more thorough analysis to determine identifiable groups deserves further effort as in Case 2.
\item \textit{Case 2:  Only $t_1,t_2,c_{3a},c_{4a},c_5,k_1,k_2,k_4,k_{prod},k_{deg},i_1,e_{2a},i_{1a}$ are unknown, as in Ref.~\cite{chis2011structural}.}
Since $c_{2c}$ and $c_{1e}$ are known from the literature, $x_{15}$ is observable. Then, iteratively we can unveil the identifiable (and observable) parameters. For instance, from the linear (rates) terms, we identify $k_{deg}$, $t_1$, $t_2$, $i_1$, \ldots. From those and the observable variables, we identify $k_1$, $k_3$, and so on. 
We finally conclude that, if all the parameters except  $t_1,t_2,c_{3a},c_{4a},c_5,k_1,k_2,k_4,k_{prod},k_{deg},i_1,e_{2a},i_{1a}$ are known, then the model is  locally structurally identifiable. 
\end{itemize}


\subsection{Model 12: Pharmacokinetics model \cite{domurado1995glucose} }
Following the formulation in Ref.~\cite{chis2011structural}, 
\begin{align}
\dot x_1&=\alpha_1(x_2-x_1)-\frac{k_av_mx_1}{k_ck_a+k_cx_3+k_ax_1},\\
\dot x_2&=\alpha_2(x_1-x_2),\\
\dot x_3&=\beta_1(x_4-x_3)-\frac{k_cv_mx_3}{k_ck_a+k_cx_3+k_ax_1},\\
\dot x_4&=\beta_2(x_3-x_4),\\
x_1(0)&=c_0,\\
x_2(0)&=0,\\
x_3(0)&=\gamma c_0,\\
x_4(0)&=0,\\
&	x_1 \textrm{ and/or }x_{2}, \textrm{ are observed}.
\end{align}


\subsubsection*{Identifiability equations} In this case, 
\[
\left\{ 
\begin{array}{c}
u_{\alpha_1}=1\\
u_{\alpha_1}u_{x_{2}}=1\\
u_{k_a}u_{v_m}=u_{k_a}\\
u_{k_a}u_{v_m}=u_{k_c}u_{k_a}\\
u_{k_a}u_{v_m}=u_{k_c}u_{x_{3}}\\
u_{\alpha_2}=1\\
u_{\alpha_2}=u_{x_{2}}\\
u_{\beta_1}=1\\
u_{\beta_1}u_{x_{3}}=u_{x_{4}}\\
u_{k_c}u_{v_m}=u_{k_a}\\
u_{k_c}u_{v_m}=u_{k_c}u_{k_a}\\
u_{k_c}u_{v_m}=u_{k_c}u_{x_{3}}\\
u_{\beta_2}=1\\
u_{\beta_2}u_{x_{3}}=u_{x_{4}}\\
u_{c_0}=1\\
u_{x_{3}}=u_{\gamma }u_{c_0}.\\
\end{array}
\right.
\]
The unique solution is that all  scaling factors, $u$,  are $1$ so the system is locally structurally identifiable.

Again, we can arrive at the same conclusion more readily by analyzing the dimensions and the diagonal terms of the equation. From the first equation, we can rewrite the second term as 
\[
v_m\frac{x_1}{k_c+(k_c/k_a)x_3+x_1}
\]
so $u_{k_c}=u_{x_{1}}$, $u_{v_m}=1$, $u_{k_c}=1$ and $u_{x_3}=1$.
From the linear (rates) terms, we find $u_{\alpha_1}=u_{\alpha_2}=u_{\beta_1}=u_{\beta_2}=1$ and, consequently $u_{x_{3}}=u_{x_{4}}=1$. Finally, from the initial conditions, $u_{c_0}=1$ and from all the above, $u_\gamma =1$.

\subsection{Model 13: Within-host infectious disease \cite{Koelle359067} }
Our final example is a non-linear model derived in the context of within-host infectious diseases. The non-linearity is neither polynomial or Hill-type.
\begin{align}
\dot H&=-\alpha P,\\
\dot V&=\lambda P-\eta V-\beta HV,\\
\dot P&=\beta HV-\alpha P-\alpha \gamma \frac{P^2}{H},\\
V&	\textrm{ is observed},
\end{align}


\subsubsection*{Identifiability equations} 

In this case, 
\[
\left\{ 
\begin{array}{c}
u_{\alpha }u_{P}=u_{H}\\
u_{\lambda }u_{P}=1\\
u_{\eta }=1\\
u_{\beta }u_{H}=1\\
u_{\beta }u_{H}=u_{P}\\
u_{\alpha }=1\\
u_{\alpha }u_{\gamma }u_{P}=u_{H}.\\
\end{array}
\right.
\]
Solving the equations we find that the only solution is the trivial one, so the model is locally structurally identifiable.
It is worth noting that the method based on differential algebra requires 5 pages of analytical calculations to prove the global identifiability property of this model, and  that software packages as DAISY~\cite{bellu2007daisy}, COMBOS\cite{meshkat2014finding}, STRIKE-GOLDD~\cite{villaverde2016structural,Villaverde2016} or SIAN~\cite{hong2019sian} are unable to process this in a reasonable computational time, or provide no answer at all. 


\section{Summary Table} 
\label{sub:summary}
In Table~\ref{table1} we summarize the main results of our analysis. 
\renewcommand{\thetable}{A}
\begin{table}[!ht]
	\centering
\caption{\label{table1}
 Summary of models analyzed in this work: 
	LSI: Local Structurally Identifiable. $^*$ Depending on the number of observed variables, it can become LSI. We cannot test Global Structural identifiability.}

\begin{tabular}{|l|l|c|c|} \hline 
\textbf{Model} & \textbf{Description}& \textbf{Ref.}& \textbf{ LSI?}\\ 
\thickhline
Model 1 & A simple one-dimensional linear model & This work & No   \\ \hline 
Model 2 & Unidentifiable nonlinear model  & \cite{vajda1989similarity} & No   \\ \hline 
Model 3 & A local structurally identifiable nonlinear model & \cite{vajda1989similarity} & Yes   \\ \hline 
Model 4 & A Lotka-Volterra-like model & This work & No$^*$  \\ \hline 
Model 5 & A batch reactor (Michalis-Menten-like) model  & \cite{holmberg1982practical} & No   \\ \hline 
Model 6 & Goodwin's model   & \cite{chis2011structural} & No  \\ \hline  
Model 6bis & Goodwin's model (all observed)   & \cite{chis2011structural} & No  \\ \hline  
Model 7 & Circadian clock  & \cite{chis2011structural,locke2005modelling} & No  \\ \hline 
Model 8  (1 observed) & the HIV model with an eclipse phase  & \cite{wu2008parameter,miao2011identifiability} & No \\ \hline 
Model 8bis  (all observed) & the HIV model with an eclipse phase  & \cite{wu2008parameter,miao2011identifiability} & No \\ \hline 
Model 8ter (1 observed) & the  linear HIV model without an eclipse phase  & \cite{wu2008parameter,miao2011identifiability} & No \\ \hline 
Model 9& Glycolysis inspired metabolic pathway  & \cite{bartl2010just} & Yes  \\ \hline 
Model 10 & A high dimensional non-linear model  & \cite{chis2011structural,locke2005modelling} & Yes  \\ \hline 
	Model 11 (all parameters unknown)& NF-$\kappa$B signaling pathway  & \cite{chis2011structural,lipniacki2004mathematical}  & No  \\ \hline 
	Model 11bis (some parameters known) & NF-$\kappa$B signaling pathway  & \cite{chis2011structural,lipniacki2004mathematical}  & Yes  \\ \hline 
Model 12 (1 observed) & Pharmacokinetics model & \cite{domurado1995glucose} & Yes  \\ \hline 
Model 12bis (2 observed) & Pharmacokinetics model & \cite{domurado1995glucose} & Yes  \\ \hline 
Model 13 & Within-host infectious disease  & \cite{Koelle359067}  & Yes \\ 
\hline
\end{tabular}

\end{table}


%%% Each figure should be on its own page

%\begin{table}\centering
%\caption{This is a table}
%\begin{tabular}{lrrr}
%Species & CBS & CV & G3 \\
%\hline
%1. Acetaldehyde & 0.0 & 0.0 & 0.0 \\
%2. Vinyl alcohol & 9.1 & 9.6 & 13.5 \\
%3. Hydroxyethylidene & 50.8 & 51.2 & 54.0\\
%\hline
%\end{tabular}
%\end{table}

%%% Add this line AFTER all your figures and tables
%\FloatBarrier

% Bibliography
%\bibliography{mybib}
%\bibliography{pnas-sample}


\begin{thebibliography}{10}

\bibitem{larson2016elementary}
Larson R.
\newblock {Elementary linear algebra}.
\newblock Nelson Education; 2016.

\bibitem{schmidt1996diophantine}
Schmidt WM.
\newblock {Diophantine approximation}. vol. 785.
\newblock Springer Science \& Business Media; 1996.

\bibitem{vajda1989similarity}
Vajda S, Godfrey KR, Rabitz H.
\newblock {Similarity transformation approach to identifiability analysis of
  nonlinear compartmental models}.
\newblock {Mathematical Biosciences}. 1989;93(2):217--248.

\bibitem{holmberg1982practical}
Holmberg A.
\newblock {On the practical identifiability of microbial growth models
  incorporating Michaelis-Menten type nonlinearities}.
\newblock {Mathematical Biosciences}. 1982;62(1):23--43.

\bibitem{evans2000extensions}
Evans ND, Chappell MJ.
\newblock {Extensions to a procedure for generating locally identifiable
  reparameterisations of unidentifiable systems}.
\newblock {Mathematical Biosciences}. 2000;168(2):137--159.

\bibitem{chis2011structural}
Chis OT, Banga JR, Balsa-Canto E.
\newblock {Structural identifiability of systems biology models: a critical
  comparison of methods}.
\newblock {PloS one}. 2011;6(11):e27755.

\bibitem{locke2005modelling}
Locke J, Millar A, Turner M.
\newblock {Modelling genetic networks with noisy and varied experimental data:
  the circadian clock in Arabidopsis thaliana}.
\newblock {Journal of theoretical biology}. 2005;234(3):383--393.

\bibitem{wu2008parameter}
Wu H, Zhu H, Miao H, Perelson AS.
\newblock {Parameter identifiability and estimation of HIV/AIDS dynamic
  models}.
\newblock {Bulletin of mathematical biology}. 2008;70(3):785--799.

\bibitem{miao2011identifiability}
Miao H, Xia X, Perelson AS, Wu H.
\newblock {On the identifiability of nonlinear ODE models and applications in
  viral dynamics}.
\newblock {SIAM review}. 2011;53(1):3--39.

\bibitem{ho1995rapid}
Ho DD, Neumann AU, Perelson AS, Chen W, Leonard JM, Markowitz M.
\newblock {Rapid turnover of plasma virions and CD4 lymphocytes in HIV-1
  infection}.
\newblock Nature. 1995;373(6510):123--126.

\bibitem{bartl2010just}
Bartl M, K{\"o}tzing M, Kaleta C, Schuster S, Li P.
\newblock {Just-in-time activation of a glycolysis inspired metabolic
  network-solution with a dynamic optimization approach}.
\newblock In: {Crossing Borders within the ABC: Automation, Biomedical
  Engineering and Computer Science}. vol.~55; 2010. p. 217--222.

\bibitem{lipniacki2004mathematical}
Lipniacki T, Paszek P, Brasier AR, Luxon B, Kimmel M.
\newblock {Mathematical model of NF-$\kappa$B regulatory module}.
\newblock {Journal of theoretical biology}. 2004;228(2):195--215.

\bibitem{domurado1995glucose}
Domurado M, Domurado D, Vansteenkiste S, De~Marre A, Schacht E.
\newblock {Glucose oxidase as a tool to study in vivo the interaction of
  glycosylated polymers with the mannose receptor of macrophages}.
\newblock {Journal of controlled release}. 1995;33(1):115--123.

\bibitem{Koelle359067}
Koelle K, Farrell AP, Brooke CB, Ke R.
\newblock Within-host infectious disease models accommodating cellular
  coinfection, with an application to influenza.
\newblock Virus evolution. 2019;5(2):vez018.

\bibitem{bellu2007daisy}
Bellu G, Saccomani MP, Audoly S, D’Angi{\`o} L.
\newblock {DAISY: A new software tool to test global identifiability of
  biological and physiological systems}.
\newblock {Computer methods and programs in biomedicine}. 2007;88(1):52--61.

\bibitem{meshkat2014finding}
Meshkat N, Kuo CEz, DiStefano~III J.
\newblock {On finding and using identifiable parameter combinations in
  nonlinear dynamic systems biology models and COMBOS: a novel web
  implementation}.
\newblock {PLoS One}. 2014;9(10):e110261.

\bibitem{villaverde2016structural}
Villaverde AF, Barreiro A, Papachristodoulou A.
\newblock {Structural Identifiability Analysis via Extended Observability and
  Decomposition}.
\newblock {IFAC-PapersOnLine}. 2016;49(26):171--177.

\bibitem{Villaverde2016}
Villaverde AF, Barreiro A, Papachristodoulou A.
\newblock {Structural Identifiability of Dynamic Systems Biology Models}.
\newblock {PLoS Computational Biology}. 2016;12(10):1--22.
\newblock doi:{10.1371/journal.{pcbi.1005153}}.

\bibitem{hong2019sian}
Hong H, Ovchinnikov A, Pogudin G, Yap C.
\newblock SIAN: software for structural identifiability analysis of ODE models.
\newblock Bioinformatics. 2019;35(16):2873--2874.

\end{thebibliography}

\end{document}
